# Supplementary material for: New species of the Eastern Hemisphere genera Afroheriades and Noteriades (Hymenoptera, Megachilidae), with keys to species of the former
Source: Zookeys. 2011 Dec 23;(159):65–80. doi: 10.3897/zookeys.159.2283 (PMC3253637; doi:10.3897/zookeys.159.2283)
Supplement: XML Treatment for Afroheriades [file zookeys.159.2283-treatment1.xml]

<!DOCTYPE tp:taxon-treatment
  PUBLIC "-//TaxonX//DTD Taxonomic Treatment Publishing DTD v0 20100105//EN" "tax-treatment-NSO.dtd">
<tp:taxon-treatment xmlns:tp="http://www.plazi.org/taxpub"><tp:treatment-meta><mixed-citation publication-type="journal"><person-group><name><surname>Griswold</surname><given-names>Terry</given-names></name><name><surname>Gonzalez</surname><given-names>Victor H.</given-names></name></person-group><article-title>New species of the Eastern Hemisphere genera 
                    <italic>Afroheriades</italic> and 
                    <italic>Noteriades</italic> (Hymenoptera, Megachilidae), with keys to species of the former</article-title><source>Zookeys</source><day>23</day><month>12</month><year>2011</year><volume>2011</volume><issue>159</issue><fpage>65</fpage><lpage>80</lpage><pub-id pub-id-type="doi">10.3897/zookeys.159.2283</pub-id></mixed-citation></tp:treatment-meta><tp:nomenclature><label>Genus</label><tp:taxon-name>
                            <tp:taxon-name-part taxon-name-part-type="genus">Afroheriades</tp:taxon-name-part>
                            <object-id xmlns:xlink="http://www.w3.org/1999/xlink" xlink:type="simple">http://species-id.net/wiki/Afroheriades</object-id>
                        </tp:taxon-name><tp:taxon-authority>Peters, 1970</tp:taxon-authority><tp:nomenclature-citation-list><tp:nomenclature-citation><tp:taxon-name>Pseudoheriades</tp:taxon-name><comment> (<italic><tp:taxon-name>Afroheriades</tp:taxon-name></italic>) Peters, 1970: 157. Type species: <italic><tp:taxon-name>Pseudoheriades primus</tp:taxon-name></italic> Peters, 1970, by original designation.</comment></tp:nomenclature-citation><tp:nomenclature-citation><tp:taxon-name>Archeriades</tp:taxon-name><comment> Peters, 1978: 337. Type species: <italic><tp:taxon-name>Eriades larvatus</tp:taxon-name></italic> Friese, 1909, by original designation.</comment></tp:nomenclature-citation></tp:nomenclature-citation-list></tp:nomenclature><tp:treatment-sec sec-type="Diagnosis"><title>Diagnosis.</title><p><italic><tp:taxon-name>Afroheriades</tp:taxon-name></italic> can be distinguished from all other Osmiini by the combination of posterolateral angle of scutum with marginal ridge non-carinate, with dense patch of long hairs laterally (<xref ref-type="fig" rid="F2">Fig. 11</xref>) and T1 with juncture between anterior and dorsal faces not carinate. <italic><tp:taxon-name>Afroheriades</tp:taxon-name></italic> is morphologically similar to <italic><tp:taxon-name>Pseudoheriades</tp:taxon-name></italic> sharing a two-segmented maxillary palpus, female T6 with distinct apical hyaline flange, male T7 quadrately surrounded by T6, and male S3 with gradulus projecting into thin, basal hyaline lamella. In addition to the characters that distinguish it from all other Osmiini, <italic><tp:taxon-name>Afroheriades</tp:taxon-name></italic> differs from <italic><tp:taxon-name>Pseudoheriades</tp:taxon-name></italic> in: pronotal lobe and omaulus rounded; and male S3 without midapical spine. In <italic><tp:taxon-name>Pseudoheriades</tp:taxon-name></italic> the pronotal lobe and omaulus are distinctly lamellate; marginal ridge of posterolateral angle of scutum carinate, without dense patch of long hairs; T1 with distinct carina separating anterior and dorsal surfaces; and male S3 with midapical spine.</p><fig id="F1" position="float" orientation="portrait"><label>Figures 1–10.</label><caption><p>Male of <italic><tp:taxon-name>Afroheriades hyalinus</tp:taxon-name></italic>, sp. n. (paratypes except holotype in Fig. <bold>1</bold>) <bold>1</bold> Lateral habitus <bold>2</bold> Facial view <bold>3</bold> Metanotum and pitted propodeal base bounded posteriorly by a carina <bold>4</bold> Ventral view of metasoma; note the large hyaline lamella of S2 <bold>5</bold> S3 <bold>6</bold> Detail of S4 and S5 with arrow pointing to erect, oval tuft of bristles <bold>7</bold> S6 <bold>8</bold> S7 and S8 <bold>9</bold>, <bold>10</bold> Genital capsule in dorsal (left half), ventral (right half), and profile views.</p></caption><graphic xmlns:xlink="http://www.w3.org/1999/xlink" xlink:href="ZooKeys-159-065-g001.jpg" position="float" orientation="portrait" xlink:type="simple"/></fig></tp:treatment-sec><tp:treatment-sec sec-type="Comments"><title>Comments.</title><p>Two species groups can be recognized in <italic><tp:taxon-name>Afroheriades</tp:taxon-name></italic>: one includes a rather robust form with the basal area of propodeum well below the level of the scutellum [<italic><tp:taxon-name>Afroheriades primus</tp:taxon-name></italic> (Peters)]; the other includes the remaining species, which have a more elongate mesosoma and the base of the propodeum at the same plane as the scutellum. If a phylogenetic analysis shows that these two groups are natural, they could be subgenerically separated as <italic><tp:taxon-name>Afroheriades</tp:taxon-name></italic> s.str. and <italic><tp:taxon-name>Archeriades</tp:taxon-name></italic>, as suggested by <xref ref-type="bibr" rid="B13">Michener (2007)</xref>. For now, we treat them as species groups. Below are the species currently recognized in <italic><tp:taxon-name>Afroheriades</tp:taxon-name></italic>; the synonyms presented here are based on the study<!--PageBreak--> of the types by the senior author. <italic><tp:taxon-name>Afroheriades capensis</tp:taxon-name></italic> Griswold, in Michener (2007: 452), is a <italic>nomen nudum</italic>.</p></tp:treatment-sec><tp:treatment-sec sec-type="Afroheriades dolichocephalus (Friese)"><title><italic><tp:taxon-name>Afroheriades dolichocephalus</tp:taxon-name></italic> (Friese)</title><p><italic><tp:taxon-name>Osmia dolichocephala</tp:taxon-name></italic> Friese, 1925: 505 (Holotype: AMNH; ♀, Cape Province, South Africa)</p><p><italic><tp:taxon-name>Archeriades hennigi</tp:taxon-name></italic> Peters, 1978: 340 (Holotype: SAM; ♀, Cape Province, South Africa), new junior synonym.</p><p><italic><tp:taxon-name>Eriades reicherti</tp:taxon-name></italic> Brauns, 1929: 140 (Lectotype: TMP; ♀, Cape Province, South Africa), new junior synonym.</p></tp:treatment-sec><tp:treatment-sec sec-type="Afroheriades geminus (Peters)"><title><italic><tp:taxon-name>Afroheriades geminus</tp:taxon-name></italic> (Peters)</title><p><italic><tp:taxon-name>Archeriades geminus</tp:taxon-name></italic> Peters, 1978: 339 (Holotype: SAM; ♀, Cape Province, South Africa)</p></tp:treatment-sec><tp:treatment-sec sec-type="Afroheriades larvatus (Friese)"><title><italic><tp:taxon-name>Afroheriades larvatus</tp:taxon-name></italic> (Friese)</title><p><italic><tp:taxon-name>Eriades larvatus</tp:taxon-name></italic> Friese, 1909: 316 (Lectotype: ZMB; ♂, Cape Province, South Africa)</p></tp:treatment-sec><tp:treatment-sec sec-type="Afroheriades primus (Peters)"><title><italic><tp:taxon-name>Afroheriades primus</tp:taxon-name></italic> (Peters)</title><p><italic><tp:taxon-name>Pseudoheriades primus</tp:taxon-name></italic> Peters, 1970: 157 (Holotype: SAM; ♂, Cape Province, South Africa)</p></tp:treatment-sec><tp:treatment-sec><!--Section generated to contain objects referenced in tp:taxon-treatment.--><fig id="F2" position="float" orientation="portrait"><label>Figures 11–13.</label><caption><p>Female of <italic><tp:taxon-name>Afroheriades hyalinus</tp:taxon-name></italic>, sp. n. <bold>11</bold> Lateral habitus <bold>12</bold> Facial view <bold>13</bold> Ventral view of head showing anterior and posterior limbs of hypostomal carina. <bold>al</bold> = anterior limb or portion of carina curving towards posterior margin of mandibular socket; <bold>pl</bold> = posterior limb.</p></caption><graphic xmlns:xlink="http://www.w3.org/1999/xlink" xlink:href="ZooKeys-159-065-g002.jpg" position="float" orientation="portrait" xlink:type="simple"/></fig></tp:treatment-sec><ref-list><ref id="B13"><mixed-citation xmlns:xlink="http://www.w3.org/1999/xlink" xlink:type="simple"><person-group><name name-style="western"><surname>Michener</surname><given-names>CD</given-names></name></person-group> (<year>2007</year>)<source> The Bees of the World [2<sup>nd</sup> Edition]. Johns Hopkins University Press; Baltimore, MD; xvi+[i]+953 pp., + 20 pls.</source></mixed-citation></ref></ref-list></tp:taxon-treatment>
