# Supplementary material for: New species of the Eastern Hemisphere genera Afroheriades and Noteriades (Hymenoptera, Megachilidae), with keys to species of the former
Source: Zookeys. 2011 Dec 23;(159):65–80. doi: 10.3897/zookeys.159.2283 (PMC3253637; doi:10.3897/zookeys.159.2283)
Supplement: XML Treatment for Noteriades [file zookeys.159.2283-treatment3.xml]

<!DOCTYPE tp:taxon-treatment
  PUBLIC "-//TaxonX//DTD Taxonomic Treatment Publishing DTD v0 20100105//EN" "tax-treatment-NSO.dtd">
<tp:taxon-treatment xmlns:tp="http://www.plazi.org/taxpub"><tp:treatment-meta><mixed-citation publication-type="journal"><person-group><name><surname>Griswold</surname><given-names>Terry</given-names></name><name><surname>Gonzalez</surname><given-names>Victor H.</given-names></name></person-group><article-title>New species of the Eastern Hemisphere genera 
                    <italic>Afroheriades</italic> and 
                    <italic>Noteriades</italic> (Hymenoptera, Megachilidae), with keys to species of the former</article-title><source>Zookeys</source><day>23</day><month>12</month><year>2011</year><volume>2011</volume><issue>159</issue><fpage>65</fpage><lpage>80</lpage><pub-id pub-id-type="doi">10.3897/zookeys.159.2283</pub-id></mixed-citation></tp:treatment-meta><tp:nomenclature><label>Genus</label><tp:taxon-name>
                        <tp:taxon-name-part taxon-name-part-type="genus">Noteriades</tp:taxon-name-part>
                        <object-id xmlns:xlink="http://www.w3.org/1999/xlink" xlink:type="simple">http://species-id.net/wiki/Noteriades</object-id>
                    </tp:taxon-name><tp:taxon-authority>Cockerell</tp:taxon-authority><tp:nomenclature-citation-list><tp:nomenclature-citation><tp:taxon-name>Heriades</tp:taxon-name><comment> (<italic><tp:taxon-name>Noteriades</tp:taxon-name></italic>) Cockerell, 1931: 332. Type species: <italic><tp:taxon-name>Megachile tricarinata</tp:taxon-name></italic> Bingham, 1903, by original designation.</comment></tp:nomenclature-citation><tp:nomenclature-citation><tp:taxon-name>Noteriades</tp:taxon-name><comment>: <xref ref-type="bibr" rid="B12">Michener 1938</xref>: 514; <xref ref-type="bibr" rid="B9">Griswold 1994</xref>: 26; <xref ref-type="bibr" rid="B13">Michener 2007</xref>: 475.</comment></tp:nomenclature-citation></tp:nomenclature-citation-list></tp:nomenclature><tp:treatment-sec sec-type="Diagnosis"><title>Diagnosis.</title><p><italic><tp:taxon-name>Noteriades</tp:taxon-name></italic> can be easily separated from all other megachilid genera by the following combination of characters: small (4.5–10 mm), compact, hoplitiform bees with arolia present on all legs in both sexes; preoccipital carina complete; malar space linear; clypeus slightly projecting over clypeal-labral articulation; clypeus and usually supraclypeus with median longitudinal carina; pronotal lobe and omaulus carinate; scutellum carinate posteriorly; and propodeum vertical, without subhorizontal basal zone. <italic>Female</italic>. Mandible quadridentate, without differentiated cutting edges; T6 nearly vertical, except for apical hyaline flange. <italic>Male</italic>. Mandible bidentate; T1–T4 exposed dorsally, T5 and T6 curved ventrally, covering T7, S3 and remaining sterna; T6 without preapical carina; S1 subapically produced over its apical margin, forming a double <!--PageBreak-->carina; volsella distinct, with well-developed digitus and cuspis, and heavily sclerotized teeth resembling those of short-tongued bee families and within the Megachilidae, <italic><tp:taxon-name>Pararhophites</tp:taxon-name></italic> (Fideliinae).</p></tp:treatment-sec><tp:treatment-sec sec-type="Comments"><title>Comments.</title><p>Griswold (1985; 1994) provided the first synoptic list of species of <italic><tp:taxon-name>Noteriades</tp:taxon-name></italic>, transferring most of them from <italic><tp:taxon-name>Heriades</tp:taxon-name></italic>. The species list presented in <xref ref-type="table" rid="T1">Table 1</xref> is provisional; an on-going revision of the genus by the authors has revealed several undescribed species as well as new synonyms.</p></tp:treatment-sec><tp:treatment-sec><!--Section generated to contain objects referenced in tp:taxon-treatment.--><table-wrap id="T1" position="float" orientation="portrait"><label>Table 1.</label><caption><p>Summary of species currently included in <italic><tp:taxon-name>Noteriades</tp:taxon-name></italic>. Species distribution according to Griswold (1995), <xref ref-type="bibr" rid="B1">Ascher and Pickering (2011)</xref>, and specimens deposited in the U.S. National Pollinating Insects Collection, Bee Biology and Systematics, Logan, Utah. * = Generic assignment unconfirmed.</p></caption><table><tbody><tr><td rowspan="1" colspan="1"><bold>Species</bold></td><td rowspan="1" colspan="1"><bold>Known distribution</bold></td></tr><tr><td rowspan="1" colspan="1"><italic><tp:taxon-name>Noteriades argentatus</tp:taxon-name></italic> (Gerstäcker, 1857)</td><td rowspan="1" colspan="1">Mozambique, Angola, Namibia, South Africa</td></tr><tr><td rowspan="1" colspan="1"><italic><tp:taxon-name>Noteriades bicornutus</tp:taxon-name></italic> (Friese, 1904)</td><td rowspan="1" colspan="1">Botswana, Congo, Zimbabwe, Zaire, Mozambique, South Africa</td></tr><tr><td rowspan="1" colspan="1"><italic><tp:taxon-name>Noteriades capensis</tp:taxon-name></italic> (Friese, 1922)</td><td rowspan="1" colspan="1">Zimbabwe, South Africa</td></tr><tr><td rowspan="1" colspan="1"><italic><tp:taxon-name>Noteriades chapini</tp:taxon-name></italic> (Cockerell, 1933)</td><td rowspan="1" colspan="1">Congo</td></tr><tr><td rowspan="1" colspan="1"><italic><tp:taxon-name>Noteriades clypeatus</tp:taxon-name></italic> (Friese, 1904)</td><td rowspan="1" colspan="1">South Africa</td></tr><tr><td rowspan="1" colspan="1"><italic><tp:taxon-name>Noteriades heterostictus</tp:taxon-name></italic> (Cockerell, 1936)</td><td rowspan="1" colspan="1">Zimbabwe</td></tr><tr><td rowspan="1" colspan="1"><italic><tp:taxon-name>Noteriades himalayensis</tp:taxon-name></italic> Gupta &amp; Simlote, 1993*</td><td rowspan="1" colspan="1">India</td></tr><tr><td rowspan="1" colspan="1"><italic><tp:taxon-name>Noteriades infasciatus</tp:taxon-name></italic> Simlote &amp; Gupta, 1993*</td><td rowspan="1" colspan="1">India</td></tr><tr><td rowspan="1" colspan="1"><italic><tp:taxon-name>Noteriades jenniferae</tp:taxon-name></italic> sp. n.</td><td rowspan="1" colspan="1">Thailand, Myanmar</td></tr><tr><td rowspan="1" colspan="1"><italic><tp:taxon-name>Noteriades pulchripes</tp:taxon-name></italic> (Cameron, 1897)</td><td rowspan="1" colspan="1">India, Myanmar</td></tr><tr><td rowspan="1" colspan="1"><italic><tp:taxon-name>Noteriades quinquecostatus</tp:taxon-name></italic> (Strand, 1912)</td><td rowspan="1" colspan="1">Zaire, Equatorial Guinea, Gabon, Central African Republic, Ivory Coast</td></tr><tr><td rowspan="1" colspan="1"><italic><tp:taxon-name>Noteriades spinosus</tp:taxon-name></italic> sp. n.</td><td rowspan="1" colspan="1">Thailand</td></tr><tr><td rowspan="1" colspan="1"><italic><tp:taxon-name>Noteriades striolatus</tp:taxon-name></italic> (Cameron, 1906)*</td><td rowspan="1" colspan="1">India</td></tr><tr><td rowspan="1" colspan="1"><italic><tp:taxon-name>Noteriades tergofasciatus</tp:taxon-name></italic> Simlote &amp; Gupta, 1993*</td><td rowspan="1" colspan="1">India</td></tr><tr><td rowspan="1" colspan="1"><italic><tp:taxon-name>Noteriades tricarinatus</tp:taxon-name></italic> (Bingham, 1903)</td><td rowspan="1" colspan="1">Congo, Zaire, South Africa</td></tr><tr><td rowspan="1" colspan="1"><italic><tp:taxon-name>Noteriades zulu</tp:taxon-name></italic> (Strand, 1919)</td><td rowspan="1" colspan="1">South Africa</td></tr></tbody></table></table-wrap></tp:treatment-sec><ref-list><ref id="B12"><mixed-citation xmlns:xlink="http://www.w3.org/1999/xlink" xlink:type="simple"><person-group><name name-style="western"><surname>Michener</surname><given-names>CD</given-names></name></person-group> (<year>1938</year>)<article-title> American bees of the genus <italic>Heriades</italic>.</article-title><source>Annals of the Entomological Society of America </source><volume>31</volume>: <fpage>514</fpage>-<lpage>531</lpage>.</mixed-citation></ref><ref id="B9"><mixed-citation xmlns:xlink="http://www.w3.org/1999/xlink" xlink:type="simple"><person-group><name name-style="western"><surname>Griswold</surname><given-names>TL</given-names></name></person-group> (<year>1994</year>)<article-title> Taxonomic notes on some heriadines, with description of three new species (Hymenoptera: Megachilidae).</article-title><source>Journal of the Kansas Entomological Society </source><volume>67</volume> (<issue>1</issue>): <fpage>17</fpage>-<lpage>28</lpage>.</mixed-citation></ref><ref id="B13"><mixed-citation xmlns:xlink="http://www.w3.org/1999/xlink" xlink:type="simple"><person-group><name name-style="western"><surname>Michener</surname><given-names>CD</given-names></name></person-group> (<year>2007</year>)<source> The Bees of the World [2<sup>nd</sup> Edition]. Johns Hopkins University Press; Baltimore, MD; xvi+[i]+953 pp., + 20 pls.</source></mixed-citation></ref><ref id="B1"><mixed-citation xmlns:xlink="http://www.w3.org/1999/xlink" xlink:type="simple"><person-group><name name-style="western"><surname>Ascher</surname><given-names>J</given-names></name><name name-style="western"><surname>Pickering</surname><given-names>J</given-names></name></person-group> (<year>2011</year>)<source><italic>Bee Species Guide</italic> (<italic>Hymenoptera: Apoidea: Anthophila</italic>). <ext-link ext-link-type="uri" xlink:href="http://www.discoverlife.org/mp/20q?guide=Apoidea_species" xlink:type="simple">http://www.discoverlife.org/mp/20q?guide=Apoidea_species</ext-link>. [last accessed 23 August 2011].</source></mixed-citation></ref></ref-list></tp:taxon-treatment>
