# Supplementary material for: New species of the Eastern Hemisphere genera Afroheriades and Noteriades (Hymenoptera, Megachilidae), with keys to species of the former
Source: Zookeys. 2011 Dec 23;(159):65–80. doi: 10.3897/zookeys.159.2283 (PMC3253637; doi:10.3897/zookeys.159.2283)
Supplement: XML Treatment for Noteriades jenniferae [file zookeys.159.2283-treatment4.xml]

<!DOCTYPE tp:taxon-treatment
  PUBLIC "-//TaxonX//DTD Taxonomic Treatment Publishing DTD v0 20100105//EN" "tax-treatment-NSO.dtd">
<tp:taxon-treatment xmlns:tp="http://www.plazi.org/taxpub"><tp:treatment-meta><mixed-citation publication-type="journal"><person-group><name><surname>Griswold</surname><given-names>Terry</given-names></name><name><surname>Gonzalez</surname><given-names>Victor H.</given-names></name></person-group><article-title>New species of the Eastern Hemisphere genera 
                    <italic>Afroheriades</italic> and 
                    <italic>Noteriades</italic> (Hymenoptera, Megachilidae), with keys to species of the former</article-title><source>Zookeys</source><day>23</day><month>12</month><year>2011</year><volume>2011</volume><issue>159</issue><fpage>65</fpage><lpage>80</lpage><pub-id pub-id-type="doi">10.3897/zookeys.159.2283</pub-id></mixed-citation></tp:treatment-meta><tp:nomenclature><tp:taxon-name>
                        <tp:taxon-name-part taxon-name-part-type="genus">Noteriades</tp:taxon-name-part>
                        <tp:taxon-name-part taxon-name-part-type="species">jenniferae</tp:taxon-name-part>
                        <object-id xmlns:xlink="http://www.w3.org/1999/xlink" xlink:type="simple">urn:lsid:zoobank.org:act:F7D908F5-97FE-4DB0-89E8-7A254F4FA639</object-id>
                    		<object-id xmlns:xlink="http://www.w3.org/1999/xlink" xlink:type="simple">http://species-id.net/wiki/Noteriades_jenniferae</object-id>
                    </tp:taxon-name><tp:taxon-status xmlns:xlink="http://www.w3.org/1999/xlink" xlink:type="simple">sp. n.</tp:taxon-status><xref ref-type="fig" rid="F3">Figs 14</xref><xref ref-type="fig" rid="F4">23</xref></tp:nomenclature><tp:treatment-sec sec-type="Holotype"><title>Holotype.</title><p>♀ (<xref ref-type="fig" rid="F3">Figs. 14–17</xref>), Thailand: NW. Chiangmai Prov. Chiangdao; 450 m. IV-5-11-1958 / T. C. Maa, Collector, No. 321 (BPBM).</p></tp:treatment-sec><tp:treatment-sec sec-type="Paratypes"><title>Paratypes.</title><p>6♂, same data as holotype, except one by “native collector” (BBSL, BPBM, CAS); 1♀ with the following label data: [Myanmar, see comments below] Carin Asciuii Chebá, 900-1000 m, L. Fea, IV-[18?]88/ Mus. Civ. Genova (MCSN).</p></tp:treatment-sec><tp:treatment-sec sec-type="Diagnosis"><title>Diagnosis.</title><p>This species is most similar to <italic><tp:taxon-name>Noteriades spinosus</tp:taxon-name></italic>, sharing with it the following characters: clypeus with median longitudinal carina extending onto supraclypeal area; juxtantennal carina absent (<xref ref-type="fig" rid="F3">Fig. 16</xref>); and scutum with unmodified posterolateral angle, not spined or sharply angled, without tomentum obscuring integument (<xref ref-type="fig" rid="F3">Fig. 17</xref>). It can be easily separated from <italic><tp:taxon-name>Noteriades spinosus</tp:taxon-name></italic> by: larger body size; head slightly broader than long (<xref ref-type="fig" rid="F3">Fig. 16</xref>); and scutellum with posterior margin rounded, not projecting laterally into small, curved spine.</p><fig id="F3" position="float" orientation="portrait"><label>Figures 14–17.</label><caption><p>Female holotype of <italic><tp:taxon-name>Noteriades jenniferae</tp:taxon-name></italic>, sp. n. <bold>14</bold> Lateral habitus <bold>15</bold> Dorsal habitus <bold>16</bold> Facial view <bold>17</bold> Detail of mesosoma in dorsal view.</p></caption><graphic xmlns:xlink="http://www.w3.org/1999/xlink" xlink:href="ZooKeys-159-065-g003.jpg" position="float" orientation="portrait" xlink:type="simple"/></fig><fig id="F4" position="float" orientation="portrait"><label>Figures 18–23.</label><caption><p>Male of <italic><tp:taxon-name>Noteriades jenniferae</tp:taxon-name></italic>, sp. n. <bold>18</bold> Lateral habitus <bold>19</bold> Facial view <bold>20</bold> S5 and S6 <bold>21</bold> S8 <bold>22, 23</bold> Genital capsule in dorsal (left half), ventral (right half), and profile views.</p></caption><graphic xmlns:xlink="http://www.w3.org/1999/xlink" xlink:href="ZooKeys-159-065-g004.jpg" position="float" orientation="portrait" xlink:type="simple"/></fig></tp:treatment-sec><tp:treatment-sec sec-type="Description"><title>Description.</title><p><italic>Female</italic>: Body length 9.0mm (8.0 mm); forewing length 5.6 mm (5.4 mm). Head slightly broader than long (<xref ref-type="fig" rid="F3">Fig. 16</xref>); compound eyes subparallel, about 2.4 times longer than broad, 1.3 times wider than gena in profile; interantennal distance 1.9 times median ocellar diameter, 1.6 times antennocular distance; interocellar distance 1.4 times median ocellar diameter, shorter than ocellocular distance; ocelloccipital distance slightly longer than median ocellar diameter; clypeus about twice as broad as long, flat in profile, distal margin crenulate, median longitudinal carina distinct, extending onto supraclypeal area; juxtantennal carina absent; scape 2.4 times longer than wide, pedicel 1.3 times longer than broad, about twice as long as F1, F1 broader than long, about as long as F2, remaining flagellomeres progressively increasing in length, apical flagellomere longer than broad. Scutum with posterolateral angle not spined or sharply angled (<xref ref-type="fig" rid="F3">Fig. 17</xref>); scutellum with posterior margin broadly rounded, without lateral spine.</p><p>Mandible and labrum with outer surfaces dull, minutely roughened, irregularly punctate, punctures slightly coarser on basal half of mandible, condylar and outer ridges smooth and shiny; clypeus with small (one-sixth to one-fifth times median ocellar diameter), contiguous punctures, smaller, denser on disc, smooth, shiny between<!--PageBreak--> punctures; supraclypeus with punctures as on sides of clypeus, punctures becoming larger (one-fourth times median ocellus diameter), slightly sparser on frons and superior paraocular area; inferior paraocular area with dense punctures smaller than on clypeus; vertex and gena with large (one-third to one-half times median ocellar diameter), coarse punctures, largest on gena; hypostomal area with punctures shallow, faint, separated by two puncture widths or less, integument smooth and shiny between punctures as on face. Mesosoma somewhat dull, imbricate between punctures except smooth and shiny on anterior surface of mesepisternum, metepisternum and most segments of legs; scutum uniformly punctate, punctures nearly contiguous, small (one-fourth to one-fifth times median ocellar diameter); axilla and scutellum with large (one-third to one-half times median ocellar diameter), coarse punctures as on gena (<xref ref-type="fig" rid="F3">Figs. 15, 17</xref>); pronotum with punctures smaller than on scutum; anterior surface of mesepisternum minutely and densely punctate dorsally, impunctate ventrally; mesepisternum with large (one-fourth times median ocellar diameter) punctures separated by a puncture width or more, punctures becoming smaller and denser ventrally; metepisternum with small, contiguous punctures as on lateral surface of pronotum; metanotum and propodeal triangle shagreened, punctures faint, sparse on metanotum, <!--PageBreak-->remaining areas of propodeum with small, contiguous punctures; coxae finely, densely punctate, remaining areas of legs with large impunctate areas, punctures larger, sparser on hind legs. Metasomal terga and sterna smooth and shiny to finely imbricate, punctures smaller, denser than on scutum, punctures coarser, contiguous on distal terga (particularly T6), smaller, scattered on anterior face of T1.</p><p>Integument black throughout except tegula, legs, and metasomal sterna largely dark reddish brown. Wings light brownish with weak green or coppery highlights; veins, stigma, prestigma dark brown.</p><p>Pubescence in general short, sparse, white except yellowish on labrum, mandible, clypeal margin, and inner surfaces of tarsi; mandible and labrum with outer surfaces covered by dense, minute, erect hairs; paraocular area, dorsal surface of pronotum, pronotal lobe, lateral surfaces of coxae and propodeum with long, minutely branched hairs obscuring integument or nearly so; T1–T4 (also on T5 in paratype) with apical hair bands, medially interrupted on T1 and T2.</p><p><italic>Male</italic>: As in female except longer and denser body pubescence, apical hair bands present on basal two terga only, coarser punctation, stronger median longitudinal carina of clypeus, and the following: Body length 8.0mm; forewing length 5.1 mm. Head 1.2 times broader than long (<xref ref-type="fig" rid="F4">Fig. 19</xref>); compound eyes converging below, 1.4 times wider than gena in profile; interantennal distance about twice as long as median ocellar diameter and antennocular distance; interocellar distance 1.6 times median ocellar diameter, subequal to ocellocular distance; clypeus 1.6 times broader than long, with distal margin not as crenulate as in female; antennal flagellum long, surpassing distal margin of scutellum, scape robust, 1.6 times longer than wide, pedicel broader than<!--PageBreak--> long, longer than F1, F1 about one-third length of F2, remaining flagellomeres much longer than broad. S5, S6 and S8, and genital capsule as in <xref ref-type="fig" rid="F4">figures 20–23</xref>.</p></tp:treatment-sec><tp:treatment-sec sec-type="Etymology"><title>Etymology.</title><p>This species is named after Mrs. Jennifer Lyman Strange, for her courage.</p></tp:treatment-sec><tp:treatment-sec sec-type="Comments"><title>Comments.</title><p>The locality of the female paratype, Carin Chebá, is now known to be Karen Hills, Kayin (or Karan) State, Myanmar, a mountainous region about 40 km NE of Toungoo; the approximate coordinates are <named-content xmlns:xlink="http://www.w3.org/1999/xlink" content-type="dwc:verbatimCoordinates" xlink:type="simple">19°13'N, 96°35'E</named-content> (<xref ref-type="bibr" rid="B10">Jendek 2000</xref>: 189). The year this specimen was collected is not clear; it seems likely that it was 1888.</p></tp:treatment-sec><ref-list><ref id="B10"><mixed-citation xmlns:xlink="http://www.w3.org/1999/xlink" xlink:type="simple"><person-group><name name-style="western"><surname>Jendek</surname><given-names>E</given-names></name></person-group> (<year>2000</year>)<article-title> Revision of the <italic>Agrilus cyaneoniger</italic> species group.</article-title><source>Entomological Problems </source><volume>31</volume> (<issue>2</issue>): <fpage>187</fpage>-<lpage>193</lpage>.</mixed-citation></ref></ref-list></tp:taxon-treatment>
