# Supplementary material for: New species of the Eastern Hemisphere genera Afroheriades and Noteriades (Hymenoptera, Megachilidae), with keys to species of the former
Source: Zookeys. 2011 Dec 23;(159):65–80. doi: 10.3897/zookeys.159.2283 (PMC3253637; doi:10.3897/zookeys.159.2283)
Supplement: XML Treatment for Noteriades spinosus [file zookeys.159.2283-treatment5.xml]

<!DOCTYPE tp:taxon-treatment
  PUBLIC "-//TaxonX//DTD Taxonomic Treatment Publishing DTD v0 20100105//EN" "tax-treatment-NSO.dtd">
<tp:taxon-treatment xmlns:tp="http://www.plazi.org/taxpub"><tp:treatment-meta><mixed-citation publication-type="journal"><person-group><name><surname>Griswold</surname><given-names>Terry</given-names></name><name><surname>Gonzalez</surname><given-names>Victor H.</given-names></name></person-group><article-title>New species of the Eastern Hemisphere genera 
                    <italic>Afroheriades</italic> and 
                    <italic>Noteriades</italic> (Hymenoptera, Megachilidae), with keys to species of the former</article-title><source>Zookeys</source><day>23</day><month>12</month><year>2011</year><volume>2011</volume><issue>159</issue><fpage>65</fpage><lpage>80</lpage><pub-id pub-id-type="doi">10.3897/zookeys.159.2283</pub-id></mixed-citation></tp:treatment-meta><tp:nomenclature><tp:taxon-name>
                        <tp:taxon-name-part taxon-name-part-type="genus">Noteriades</tp:taxon-name-part>
                        <tp:taxon-name-part taxon-name-part-type="species">spinosus</tp:taxon-name-part>
                        <object-id xmlns:xlink="http://www.w3.org/1999/xlink" xlink:type="simple">urn:lsid:zoobank.org:act:3396D3F8-3E2D-4F38-B8E5-CC5C2032688B</object-id>
                    		<object-id xmlns:xlink="http://www.w3.org/1999/xlink" xlink:type="simple">http://species-id.net/wiki/Noteriades_spinosus</object-id>
                    </tp:taxon-name><tp:taxon-status xmlns:xlink="http://www.w3.org/1999/xlink" xlink:type="simple">sp. n.</tp:taxon-status><xref ref-type="fig" rid="F5">Figs 24–27</xref></tp:nomenclature><tp:treatment-sec sec-type="Holotype"><title>Holotype.</title><p>♀ (<xref ref-type="fig" rid="F5">Fig. 24</xref>), Thailand: Chiangmai Prov [sic]., Doi Inthanon Nat. Park, Mae Ya waterfall / 28 March 1993, Leg. G. R. Ballmer (BBSL).</p></tp:treatment-sec><tp:treatment-sec sec-type="Paratypes"><title>Paratypes.</title><p>(<italic>n</italic> = 9♀) Thailand: 7♀, Chiang Mai, 23 April 1988, W. J. Pulawski cllr; 2♀, NW Chiangmai Prov., Chiangdao, 450 m, iv-5-11-1958 [April 5-11, 1958] / T.C. Maa, Collector, No. 320, 336 (BBSL, BPBM, CAS).</p></tp:treatment-sec><tp:treatment-sec sec-type="Diagnosis"><title>Diagnosis.</title><p>This species is most similar to <italic><tp:taxon-name>Noteriades jenniferae</tp:taxon-name></italic> (see above). It can be easily separated from that species and all other <italic><tp:taxon-name>Noteriades</tp:taxon-name></italic> by the combination of: relatively small body size, head shape (about as long as broad, <xref ref-type="fig" rid="F5">Fig. 25</xref>), and posterior margin of scutellum with small, curved spine laterally (<xref ref-type="fig" rid="F5">Fig. 27</xref>).</p><fig id="F5" position="float" orientation="portrait"><label>Figures 24–27.</label><caption><p>Female of <italic><tp:taxon-name>Noteriades spinosus</tp:taxon-name></italic>, sp. n. (paratypes except holotype in Fig. <bold>24</bold>) <bold>24</bold> Lateral habitus <bold>25</bold> Facial view <bold>26</bold> Detail of mesosoma in dorsal view <bold>27</bold> Detail of scutellum with arrows pointing to spines.</p></caption><graphic xmlns:xlink="http://www.w3.org/1999/xlink" xlink:href="ZooKeys-159-065-g005.jpg" position="float" orientation="portrait" xlink:type="simple"/></fig></tp:treatment-sec><tp:treatment-sec sec-type="Description"><title>Description.</title><p><italic>Female</italic>. Body length 7.8 mm (7.1–7.8 mm); forewing length 4.8 mm (4.2–4.8 mm). Head about as long as broad (<xref ref-type="fig" rid="F5">Fig. 25</xref>); compound eyes subparallel, about 2.4 times longer than broad, 1.3 times wider than gena in profile; interantennal distance about twice as long as median ocellar diameter, 1.5 times antennocular distance; interocellar distance 1.6 times median ocellar diameter, about as long as ocellocular distance; ocelloccipital distance 1.6 times median ocellar diameter; clypeus 1.7 times broader than long, flat in profile, distal margin crenulate, slightly projecting over clypeal-labral articulation, median longitudinal carina distinct on basal half, absent on distal half (thin but extending along clypeal length in some paratypes), extending onto supraclypeal area; juxtantennal carina absent; scape 2.6 times longer than wide, pedicel 1.4 times longer than broad, about twice as long as F1, F1 broader than long, about as long as F2, remaining flagellomeres progressively increasing in length, apical flagellomere longer than broad. Scutum with posterolateral angle not spined or sharply angled; scutellum with posterior margin rounded, laterally with small, curved spine (<xref ref-type="fig" rid="F5">Fig. 27</xref>).</p><p>Mandible and labrum with outer surfaces dull, minutely roughened, irregularly punctate, punctures coarser on basal half of mandible, condylar and outer ridges smooth and shiny; clypeus with small (one-sixth to one-fifth times median ocellar diameter), rather shallow, contiguous punctures, smaller on disc, smooth, shiny between punctures; supraclypeus with coarser punctures than on clypeus, punctures becoming larger (one-third times median ocellus diameter) on frons, superior <!--PageBreak-->paraocular area, and vertex; inferior paraocular area with dense, shallow, smaller punctures than on clypeus; gena with large (one-half to two-thirds times median ocellar diameter), coarse punctures; hypostomal area with punctures small (about one-third times median ocellar diameter), shallower than on gena. Mesosoma weakly shiny, weakly imbricate between punctures except smooth and shiny on anterior surface of mesepisternum, metepisternum, propodeum and most segments of legs; scutum uniformly punctate (<xref ref-type="fig" rid="F5">Fig. 26</xref>), punctures contiguous, small (one-fourth to one-third times median ocellar diameter); axilla as on scutum; scutellum with large (one-half times median ocellar diameter), coarse punctures; pronotum with smaller punctures than on scutum; anterior surface of mesepisternum minutely and densely punctate dorsally, impunctate ventrally; mesepisternum with small (one-third times median ocellar diameter) punctures separated by a puncture width or more, integument becoming shinier with smaller and denser punctures ventrally; metepisternum with coarse, contiguous punctures as on scutum; metanotum imbricate with sparse, coarse punctures; propodeal triangle smooth and shiny, impunctate, except imbricate and sparsely punctate basally; lateral and posterior surfaces of propodeum<!--PageBreak--> weakly shiny, with punctures contiguous, small (about-fifth times median ocellar diameter or less), faint; coxae finely, densely punctate, remaining areas of legs with large impunctate areas, punctures larger, sparser on hind legs. Metasomal terga and sterna weakly shiny, finely imbricate, punctures smaller, denser than on scutum, punctures coarser, contiguous on distal terga (particularly on T6), smaller, scattered on anterior face of T1.</p><p>Integument black throughout except tegula, legs, and metasomal sterna largely dark reddish brown. Wings light brownish with weak green or coppery highlights; veins, stigma, prestigma dark brown.</p><p>Pubescence in general short, sparse, white except yellowish on labrum, mandible, clypeal margin, and inner surfaces of tarsi; mandible and labrum with outer surfaces covered by dense, minute, erect hairs; paraocular area, dorsal surface of pronotum, pronotal lobe, mesepisternum near wing bases, lateral surfaces of coxae, and lateral surface of propodeum with long, minutely branched hairs obscuring integument or nearly so; T1–T4 with apical hair bands, medially interrupted on T1 and T2.</p><p><italic>Male</italic>: Unknown.</p></tp:treatment-sec><tp:treatment-sec sec-type="Etymology"><title>Etymology.</title><p>The specific epithet makes reference to the curved posterolateral spine of the scutellum that distinguishes this species.</p></tp:treatment-sec><tp:treatment-sec sec-type="Comments"><title>Comments.</title><p>Specimens of this species were used in the molecular analysis of the Osmiini by <xref ref-type="bibr" rid="B16">Praz et al. (2008)</xref>.</p></tp:treatment-sec><ref-list><ref id="B16"><mixed-citation xmlns:xlink="http://www.w3.org/1999/xlink" xlink:type="simple"><person-group><name name-style="western"><surname>Praz</surname><given-names>CJ</given-names></name><name name-style="western"><surname>Müller</surname><given-names>A</given-names></name><name name-style="western"><surname>Danforth</surname><given-names>BN</given-names></name><name name-style="western"><surname>Griswold</surname><given-names>T</given-names></name><name name-style="western"><surname>Widmer</surname><given-names>A</given-names></name><name name-style="western"><surname>Dorn</surname><given-names>S</given-names></name></person-group> (<year>2008</year>)<article-title> Phylogeny and biogeography of bees of the tribe Osmiini (Hymenoptera: Megachilidae).</article-title><source>Molecular Phylogenetics and Evolution </source><volume>49</volume>: <fpage>185</fpage>-<lpage>197</lpage>. doi: <ext-link ext-link-type="uri" xlink:href="http://dx.doi.org/10.1016/j.ympev.2008.07.005" xlink:type="simple">10.1016/j.ympev.2008.07.005</ext-link></mixed-citation></ref></ref-list></tp:taxon-treatment>
